# Supplementary material for: Survey on Ochratoxin A Occurrence in Cured Meat Products in The Netherlands
Source: Toxins (Basel). 2026 Jun 9;18(6):262. doi: 10.3390/toxins18060262 (PMC13307899; doi:10.3390/toxins18060262)
Supplement: Supplementary file 1 [file toxins-18-00262-s001.zip]

Archive with 1 entries (1 files):
- toxins-4281633-supplementary.pdf
